# Supplementary material for: Two New Species of the Genus Philanthaxia Deyrolle, 1864, from Hainan Province, China (Coleoptera, Buprestidae, Thomassetiini)
Source: Insects. 2025 Aug 14;16(8):839. doi: 10.3390/insects16080839 (PMC12386821; doi:10.3390/insects16080839)
Supplement: Supplementary file 1 [file insects-16-00839-s001.zip]

Archive with 1 entries (1 files):
- insects-3650221-supplementary.xlsx
