# Supplementary material for: Two New Species of the Genus Philanthaxia Deyrolle, 1864, from Hainan Province, China (Coleoptera, Buprestidae, Thomassetiini)
Source: Insects. 2025 Aug 14;16(8):839. doi: 10.3390/insects16080839 (PMC12386821; doi:10.3390/insects16080839)
Supplement: Supplementary file 1 [file insects-16-00839-s001.zip › insects-3650221-supplementary.xlsx]

## Sheet: Sheet1
Philanthaxia sp.	Describe time	Describer	Citation
acuminata	1993	Bily	Bílý S. A revision of the genera Philanthaxia Deyrolle and Pagdeniella Théry (Coleoptera, Buprestidae). Folia Heyrovskyana 1993, 1 (9-10), 84–115.
acuticollis	2001	Bily	Bílý S. Comments on the genus Philanthaxia, with descriptions of new species (Coleoptera: Buprestidae). Folia Heyrovskyana 2001, 9, 105–129.
aenea	1866	Sauders	SAUNDERS, E. 1866. Catalogue of Buprestidae collected by the late M. Mouhot, in Siam &c., with descriptions of new species. Transactions of the Royal Entomological Society of London (3) 5:297-322.
akiyamai	1993	Bily	Bílý S. A revision of the genera Philanthaxia Deyrolle and Pagdeniella Théry (Coleoptera, Buprestidae). Folia Heyrovskyana 1993, 1 (9-10), 84–115.
andamana	1888	Kerremans	KERREMANS,C. 1888. Buprestides du Musee de Calcutta. Comptes-Rendus de la Séance de la Société entomologique de Belgique 32:lxiii-lxix.
aureoviridis	1867	Sauders	SAUNDERS,E. 1867. Notes on rare and descriptions of new species of Buprestidae collected by Mr. James Lamb in Penang. Transactions of the Royal Entomological Society of London 5(7):509-521.
auricoliis	1912	Kerremans	KERREMANS,C. 1912. A contribution to the study of the insect fauna of Borneo. A list of the Bornean Buprestidae (Part II.) Sarawak Museum Journal 1(2):68-82. [Part 1, Moulton 1911]
azurea	2004	Bily	BÍLÝ, S. 2004. Studies on the genus Philanthaxia with the descriptions of new species (Coleoptera: Buprestidae). Folia Heyrovskyana 12(2-3):69-82.
binhensis	1997	Bily	BÍLÝ, S. 1997. Supplement to the revisions of Philanthaxia and Pagdeniella and notes on the related genera (Coleoptera: Buprestidae). Folia Heyrovskyana 5(1):1-13.
cavifrons	2004	Bily	BÍLÝ, S. 2004. Studies on the genus Philanthaxia with the descriptions of new species (Coleoptera: Buprestidae). Folia Heyrovskyana 12(2-3):69-82.
chalcogenioides	2011	Bily & Nak	Bílý S.; Nakládal O. Four new species of the genus Philanthaxia Deyrolle, 1864 from Southeast Asia and comments on P. iris 218 Obenberger, 1938 (Coleoptera, Buprestidae, Thomassetiini). ZooKeys 2011, 116, 37–47.
ceylonica	holotype 1985	Toyama	Bílý S. A revision of the genera Philanthaxia Deyrolle and Pagdeniella Théry (Coleoptera, Buprestidae). Folia Heyrovskyana 1993, 1 (9-10), 84–115.
convexifrons	1954	Kurosawa	KUROSAWA,Y. 1954a. Buprestid-fauna of Eastern Asia, (Coleoptera) (I). Bulletin of the National Science Museum (Tokyo). 1(1):29-39.
cumingii	1887	Waterhouse	WATERHOUSE, C. O. 1887b. Descriptions of new Coleoptera in the British Museum. The Annals and Magazine of Natural History (5) 19:289-296.
cupricauda	1895	Kerremans	KERREMANS, C. 1895b. Buprestides d'Indo-Malais. Annales de la Société entomologique de Belgique 39:192-224.
cupricollis	holotype 1970	Toyama	Bílý S. A revision of the genera Philanthaxia Deyrolle and Pagdeniella Théry (Coleoptera, Buprestidae). Folia Heyrovskyana 1993, 1 (9-10), 84–115.
curta	1864	Deyrolle	Deyrolle H. 1864. Description des Buprestides de la Malaisie recueillés par M. Wallace pendant son voyage dans cet Archipel. 203 Annales de la Société entomologique de Belgique 8:1-280, 4 plates, i-iii in color. [English summary including keys in Zoological 204 Record for 1865].
cyanescens	1922	Fisher	FISHER,W.S. 1922a. New buprestid beetles from Borneo and the Philippines Islands. Proceedings of the United States National Museum (Number 2428) 61(7):1-18.
depressifrons	2016	Bily	Bílý S. Four new species of the genus Philanthaxia Deyrolle, 1864 (Coleoptera: Buprestidae: Thomassetiini). Zootaxa 2016, 4205 213 (1), 24–30.
dorsalis	1887	Waterhouse	WATERHOUSE, C. O. 1887b. Descriptions of new Coleoptera in the British Museum. The Annals and Magazine of Natural History (5) 19:289-296.
frontalis	1993	Bily	Bílý S. A revision of the genera Philanthaxia Deyrolle and Pagdeniella Théry (Coleoptera, Buprestidae). Folia Heyrovskyana 1993, 1 (9-10), 84–115.
granum	2016	Bily	Bílý S. Four new species of the genus Philanthaxia Deyrolle, 1864 (Coleoptera: Buprestidae: Thomassetiini). Zootaxa 2016, 4205 213 (1), 24–30.
hanloni	2016	Bily	Bílý S. Four new species of the genus Philanthaxia Deyrolle, 1864 (Coleoptera: Buprestidae: Thomassetiini). Zootaxa 2016, 4205 213 (1), 24–30.
hirtifrons	2004	Bily	BÍLÝ, S. 2004. Studies on the genus Philanthaxia with the descriptions of new species (Coleoptera: Buprestidae). Folia Heyrovskyana 12(2-3):69-82.
immaculata	1956	Haupt	HAUPT, H. 1956. Beitrag zur Kenntnis der eozänen Arthropodenfauna des Geiseltales. Nova Acta Leopoldina (N.F.) 18(128):1-90.
indica	1993	Bily	Bílý S. A revision of the genera Philanthaxia Deyrolle and Pagdeniella Théry (Coleoptera, Buprestidae). Folia Heyrovskyana 1993, 1 (9-10), 84–115.
iriei	1985	Kurosawa	KUROSAWA,Y. 1985a. Notes on the Oriental species of the Coleopterous family Buprestidae (IV). Bulletin of the National Science Museum (Tokyo) series A, Zoology 11(3):141-170.
iris	1938	Obenberger	OBENBERGER,J. 1938j. Philanthaxia iris n. sp. (Col Bupr.). Acta Societatis Entomologicae Cechosloveniae 35:91.
jakli	2011	Bily & Nak	Bílý S.; Nakládal O. Four new species of the genus Philanthaxia Deyrolle, 1864 from Southeast Asia and comments on P. iris 218 Obenberger, 1938 (Coleoptera, Buprestidae, Thomassetiini). ZooKeys 2011, 116, 37–47.
jendeki	2001	Bily	Bílý S. Comments on the genus Philanthaxia, with descriptions of new species (Coleoptera: Buprestidae). Folia Heyrovskyana 2001, 9, 105–129.
kinabaluana	1993	Bily	Bílý S. A revision of the genera Philanthaxia Deyrolle and Pagdeniella Théry (Coleoptera, Buprestidae). Folia Heyrovskyana 1993, 1 (9-10), 84–115.
kubani	2001	Bily	Bílý S. Comments on the genus Philanthaxia, with descriptions of new species (Coleoptera: Buprestidae). Folia Heyrovskyana 2001, 9, 105–129.
kwai	1997	Bily	BÍLÝ, S. 1997b. Supplement to the revisions of Philanthaxia and Pagdeniella and notes on the related genera (Coleoptera: Buprestidae). Folia Heyrovskyana 5(1):1-13.
laosensis	1966	Baudon	BAUDON,A. 1966a. Catalogue commenté des Buprestidae récoltés au Laos (Premiere partie). Mémoires de la Société Royale entomologique de Belgique 30:1-80.
lata	1914	Kerremans	KERREMANS,C. 1912f. Coléoptères. Buprestides. In: H. Schouteden. Insectes recueillis au Congo au cours du Voyage de S. A. R. de Prince Albert de Belgique. Revue de Zoologique Africaine 2:77.
lombokana	2011	Bily & Nak	Bílý S.; Nakládal O. Four new species of the genus Philanthaxia Deyrolle, 1864 from Southeast Asia and comments on P. iris 218 Obenberger, 1938 (Coleoptera, Buprestidae, Thomassetiini). ZooKeys 2011, 116, 37–47.
luwawigi	1993	Bily	Bílý S. A revision of the genera Philanthaxia Deyrolle and Pagdeniella Théry (Coleoptera, Buprestidae). Folia Heyrovskyana 1993, 1 (9-10), 84–115.
merocratoides	2004	Bily	BÍLÝ, S. 2004b. Studies on the genus Philanthaxia with the descriptions of new species (Coleoptera: Buprestidae). Folia Heyrovskyana 12(2-3):69-82.
nelsoni	2000	Bily	BÍLÝ,S. 2006d. Philanthaxia nelsoni sp. nov. from Indonesia (Coleoptera: Buprestidae). The Pan-Pacific Entomologist 82(2):144-146.
nigra	1911	Thery	THÉRY, A. 1911a. Buprestides nouveaux (Deuxième partie). Mémoires de la Société entomologique de Belgique 18(1910):1-58.
ohmomoi	1993	Bily	Bílý S. A revision of the genera Philanthaxia Deyrolle and Pagdeniella Théry (Coleoptera, Buprestidae). Folia Heyrovskyana 1993, 1 (9-10), 84–115.
ovata	1993	Bily	Bílý S. A revision of the genera Philanthaxia Deyrolle and Pagdeniella Théry (Coleoptera, Buprestidae). Folia Heyrovskyana 1993, 1 (9-10), 84–115.
parafrontalis	1997	Bily	BÍLÝ, S. 1997b. Supplement to the revisions of Philanthaxia and Pagdeniella and notes on the related genera (Coleoptera: Buprestidae). Folia Heyrovskyana 5(1):1-13.
planifrons	2004	Bily	BÍLÝ, S. 2004b. Studies on the genus Philanthaxia with the descriptions of new species (Coleoptera: Buprestidae). Folia Heyrovskyana 12(2-3):69-82.
pseudoaenea	2011	Bily & Nak	Bílý S.; Nakládal O. Four new species of the genus Philanthaxia Deyrolle, 1864 from Southeast Asia and comments on P. iris 218 Obenberger, 1938 (Coleoptera, Buprestidae, Thomassetiini). ZooKeys 2011, 116, 37–47.
pseudocupricauda	1993	Bily	Bílý S. A revision of the genera Philanthaxia Deyrolle and Pagdeniella Théry (Coleoptera, Buprestidae). Folia Heyrovskyana 1993, 1 (9-10), 84–115.
pseudofrontalis	2004	Bily	BÍLÝ, S. 2004. Studies on the genus Philanthaxia with the descriptions of new species (Coleoptera: Buprestidae). Folia Heyrovskyana 12(2-3):69-82.
purpuriceps	1866	Sauders	SAUNDERS, E. 1866. Catalogue of Buprestidae collected by the late M. Mouhot, in Siam &c., with descriptions of new species. Transactions of the Royal Entomological Society of London (3) 5:297-322.
purpurifrons	2016	Bily	Bílý S. Four new species of the genus Philanthaxia Deyrolle, 1864 (Coleoptera: Buprestidae: Thomassetiini). Zootaxa 2016, 4205 213 (1), 24–30.
reticulata	1997	Bily	BÍLÝ, S. 1997b. Supplement to the revisions of Philanthaxia and Pagdeniella and notes on the related genera (Coleoptera: Buprestidae). Folia Heyrovskyana 5(1):1-13.
robusta	2004	Bily	BÍLÝ, S. 2004. Studies on the genus Philanthaxia with the descriptions of new species (Coleoptera: Buprestidae). Folia Heyrovskyana 12(2-3):69-82.
rolciki	2001	Bily	Bílý S. Comments on the genus Philanthaxia, with descriptions of new species (Coleoptera: Buprestidae). Folia Heyrovskyana 2001, 9, 105–129.
romblonica	1997	Bily	BÍLÝ, S. 1997b. Supplement to the revisions of Philanthaxia and Pagdeniella and notes on the related genera (Coleoptera: Buprestidae). Folia Heyrovskyana 5(1):1-13.
rufimarginata	1866	Sauders	SAUNDERS, E. 1866. Catalogue of Buprestidae collected by the late M. Mouhot, in Siam &c., with descriptions of new species. Transactions of the Royal Entomological Society of London (3) 5:297-322.
sadahiroi	2004	Bily	BÍLÝ, S. 2004. Studies on the genus Philanthaxia with the descriptions of new species (Coleoptera: Buprestidae). Folia Heyrovskyana 12(2-3):69-82.
sarawakensis	1993	Bily	Bílý S. A revision of the genera Philanthaxia Deyrolle and Pagdeniella Théry (Coleoptera, Buprestidae). Folia Heyrovskyana 1993, 1 (9-10), 84–115.
sauteri	1913	Kerremans	KERREMANS,C. 1913a. H. Sauter’s Formosa-Ausbeute. Buprestiden. 2. Teil. Archiv für Naturgeschichte 79, Abteilung A, Heft 8, pp. 109-116.
similis	2001	Bily	Bílý S. Comments on the genus Philanthaxia, with descriptions of new species (Coleoptera: Buprestidae). Folia Heyrovskyana 2001, 9, 105–129.
simonae	1983	Bily	BÍLÝ, S. 1983c. New Himalayan Buprestidae (Coleoptera) from the Expeditions of the Natural History Museum, Basel. Entomologica Basiliensia 8:215-232.
splendida	1892	Van De Poll	NEERVOORT VAN DE POLL, J. R. H. 1892b. Contributions a la faune Indo-Chinoise, 9e Mémoire. Buprestidae. Annales de la Société entomologique de France 61:17-20.
sumatrensis	1993	Bily	Bílý S. A revision of the genera Philanthaxia Deyrolle and Pagdeniella Théry (Coleoptera, Buprestidae). Folia Heyrovskyana 1993, 1 (9-10), 84–115.
tassii	1968	Baudon	BAUDON,A. 1968. Catalogue commenté des Buprestidae récoltés au Laos (Deuxième partie). Ministère de l'Information avec l'assistance de la Fondation Asie, Vientiane pp. 1-195.
takakuwai	2011	Ohmomo	OHMOMO S. 2011. Notes on Buprestid Beetles (Coleoptera, Buprestidae) from Thailand, IX. A Key to the Species of the Genus Philanthaxia DEYROLLE, 1865 from Thailand, with Description of a New Species. Elytra, Tokyo, New Series, 1(2): 237-243.
thailandica	1993	Bily	Bílý S. A revision of the genera Philanthaxia Deyrolle and Pagdeniella Théry (Coleoptera, Buprestidae). Folia Heyrovskyana 1993, 1 (9-10), 84–115.
tonkinea	1993	Bily	Bílý S. A revision of the genera Philanthaxia Deyrolle and Pagdeniella Théry (Coleoptera, Buprestidae). Folia Heyrovskyana 1993, 1 (9-10), 84–115.
transwallacea	2001	Bily	Bílý S. Comments on the genus Philanthaxia, with descriptions of new species (Coleoptera: Buprestidae). Folia Heyrovskyana 2001, 9, 105–129.
tricolor	1993	Bily	Bílý S. A revision of the genera Philanthaxia Deyrolle and Pagdeniella Théry (Coleoptera, Buprestidae). Folia Heyrovskyana 1993, 1 (9-10), 84–115.
vietnamica	1993	Bily	Bílý S. A revision of the genera Philanthaxia Deyrolle and Pagdeniella Théry (Coleoptera, Buprestidae). Folia Heyrovskyana 1993, 1 (9-10), 84–115.
viridiaurea	1993	Bily	Bílý S. A revision of the genera Philanthaxia Deyrolle and Pagdeniella Théry (Coleoptera, Buprestidae). Folia Heyrovskyana 1993, 1 (9-10), 84–115.
viridifrons	1912	Kerremans	KERREMANS,C. 1912d. A contribution to the study of the insect fauna of Borneo. A list of the Bornean Buprestidae (Part II.) Sarawak Museum Journal 1(2):68-82. [Part 1, Moulton 1911]
fossil species	1987	weidlich	Weidlich M. Systematik und Taxonomie der Buprestidae des mitteleozänen Geiseltales (Insecta, Coleoptera). Hallesches Jahrbuch für Geowissenschafen 1987, 12, 29-52.
